# Supplementary material for: Ultrasound-responsive low-dose doxorubicin liposomes trigger mitochondrial DNA release and activate cGAS-STING-mediated antitumour immunity
Source: Nat Commun. 2023 Jun 30;14:3877. doi: 10.1038/s41467-023-39607-x (PMC10313815; doi:10.1038/s41467-023-39607-x)
Supplement: Supplementary file 6 — Source Data [file 41467_2023_39607_MOESM6_ESM.xlsx]

## Sheet: Fig. 1b
	Wavelength（nm）	Absorption
		Before purification	After purification
	360	0.28869	0.27916
	370	0.29235	0.282962
	380	0.300377	0.291455
	390	0.30588	0.297106
	400	0.31051	0.301384
	410	0.268815	0.261306
	420	0.247508	0.24057
	430	0.253571	0.245113
	440	0.272498	0.260684
	450	0.298314	0.282747
	460	0.320387	0.301513
	470	0.333985	0.312118
	480	0.3334	0.310393
	490	0.322863	0.300521
	500	0.316947	0.294795
	510	0.28353	0.265364
	520	0.244062	0.230398
	530	0.214425	0.203921
	540	0.191592	0.183919
	550	0.149148	0.146937
	560	0.12671	0.126514
	570	0.124387	0.124085
	580	0.135032	0.133745
	590	0.153351	0.150371
	600	0.168827	0.164513
	610	0.179714	0.174359
	620	0.202707	0.195429
	630	0.238228	0.227872
	640	0.278335	0.26459
	650	0.321831	0.303917
	660	0.372405	0.349963
	670	0.43825	0.411218
	680	0.525903	0.492994
	690	0.628194	0.589385
	700	0.731164	0.686485
	710	0.833931	0.784543
	720	0.912452	0.859846
	730	0.956053	0.901626
	740	0.986331	0.931954
	750	1.07274	1.01796
	760	1.29072	1.23151
	770	1.63528	1.56737
	780	2.03893	1.96434
	790	2.28804	2.20949
	800	2.20178	2.12147
	810	1.76747	1.69111
	820	1.14282	1.08316
	830	0.722419	0.677247
	840	0.398527	0.367475
	850	0.224076	0.204229
	860	0.13435	0.123015
	870	0.095455	0.089038
	880	0.074106	0.070926
	890	0.070495	0.069098
	900	0.069833	0.069151
	910	0.057602	0.05739
	920	0.052707	0.052782
	930	0.051993	0.052491
	940	0.049984	0.051041
	950	0.050143	0.050711
	960	0.049983	0.051755
	970	0.051591	0.053556
	980	0.053983	0.055253
	990	0.055985	0.057165
	1000	0.057547	0.058637

## Sheet: Fig. 1c
	Size (nm)	Percent
	0.4	0
	0.4632	0
	0.5365	0
	0.6213	0
	0.7195	0
	0.8332	0
	0.9649	0
	1.117	0
	1.294	0
	1.499	0
	1.736	0
	2.01	0
	2.328	0
	2.696	0
	3.122	0
	3.615	0
	4.187	0
	4.849	0
	5.615	0
	6.503	0
	7.531	0
	8.721	0
	10.1	0
	11.7	0
	13.54	0
	15.69	0
	18.17	0
	21.04	0
	24.36	0
	28.21	0
	32.67	0
	37.84	0
	43.82	0
	50.75	0
	58.77	0
	68.06	0
	78.82	1.7
	91.28	7.4
	105.7	14.8
	122.4	20.3
	141.8	21.5
	164.2	17.9
	190.1	11.3
	220.2	4.6
	255	0.6
	295.3	0
	342	0
	396.1	0
	458.7	0
	531.2	0
	615.1	0
	712.4	0
	825	0
	955.4	0
	1106	0
	1281	0
	1484	0
	1718	0
	1990	0
	2305	0
	2669	0
	3091	0
	3580	0
	4145	0
	4801	0
	5560	0
	6439	0
	7456	0
	8635	0
	10000	0

## Sheet: Fig. 2a
	ROS level
	Untreated	LD	LI	US 5.0 min	LI+US 1.0 min	LI+US 2.5 min	LI+US 5.0 min	LID+US 1.0 min	LID+US 2.5 min	LID+US 5.0 min
	1997.5	2420.5	2690	16879.5	12289.5	25170.5	32856.5	13914	24395	36592.5
	2290.5	2282	2291.5	17877	12309.5	25753	30085	11638	27697	34912.5
	2005	2235	2463.5	13538	12629	23999.5	31215	12294	22576	34244

## Sheet: Fig. 3a
	CT26 viability (%)
	Untreated	LD (0:1)	LI (1:0)+US 1 min	LI (2:0)+US 1 min	LI (4:0)+US 1 min	LI (8:0)+US 1 min	LID (1:1)+US 1 min	LID (2:1)+US 1 min	LID (4:1)+US 1 min	LID (8:1)+US 1 min
	101.575	56.7466	98.4075	97.9281	91.4212	82.3801	55.8048	49.2808	37.3288	27.2945
	97.8655	57.1015	103.661	101.188	84.4064	101.949	52.3222	47.3431	37.6503	26.3481
	101.824	58.7448	98.7113	98.7782	84.6192	96.0669	55.5983	46.9958	36.7531	25.0042

## Sheet: Fig. 3b
	CT26 viability (%)
	Untreated	LD	LD+US 1.0 min	LD+US 2.5 min	LD+US 5.0 min	LI+US 1.0 min	LI+US 2.5 min	LI+US 5.0 min	LID	LID+US 1.0 min	LID+US 2.5 min	LID+US 5.0 min	LID+US 7.5 min
	97.272	59.2134	42.375	42.4954	35.1894	94.8619	71.9665	66.7448	56.5306	36.1172	20.251	9.80753	11.7118
	98.9456	58.1757	42.1821	35.3858	22.8391	94.2594	75.2134	63.8661	50.1465	23.9331	17.1381	11.3808	7.63458
	100.285	56.7029	39.0962	28.3515	25.7071	94.159	77.9916	69.8243	62.0921	29.8243	19.0795	12.5523	9.94142

## Sheet: Fig. 3c
	MC38 viability (%)
	Untreated	LD	LD+US 1.0 min	LD+US 2.5 min	LD+US 5.0 min	LI+US 1.0 min	LI+US 2.5 min	LI+US 5.0 min	LID	LID+US 1.0 min	LID+US 2.5 min	LID+US 5.0 min	LID+US 7.5 min
	102.134	77.9364	52.9436	41.8421	31.6933	65.8375	64.3362	52.6788	67.3214	34.0447	26.1407	12.9379	12.161
	99.849	84.94	57.6564	41.8717	32.7299	71.2951	56.1024	52.1412	71.0895	34.5464	26.1981	13.1492	13.447
	98.9456	81.6067	55.6318	39.7657	28.4854	69.1883	68.318	57.4728	70.728	46.1255	25.6402	9.23849	10.6443

## Sheet: Fig. 3d
	MC38 viability (%)
	Untreated	LD	LID+US	LID+US+NAC 1.0 mM	LID+US+NAC 2.5 mM	LID+US+NAC 5.0 mM
	97.9849	71.1167	6.75903	21.2846	36.1881	73.0479
	101.019	67.5317	8.12298	20.4607	29.86	65.8739
	99.9498	69.0879	10.2427	19.5146	32.7699	61.9331

## Sheet: Fig. 3e
		Viability of CT26 cells (%)
	DOX concentration（μM）	LD						LD+US 5min						LID+US 5min
	0.01	98.296	98.0239	99.4812				90.311	81.9156	89.4268				66.3077	63.0073	62.795
	0.1	92.8508	93.486	93.8912				79.8985	72.6508	76.3849				46.1423	42.7674	41.4059
	0.25	83.7422	84.6772	89.0711				50.4614	58.2595	55.3975				20.7482	21.2213	22.3598
	0.5	64.0764	62.6391	61.1548				35.8485	36.1011	35.046				12.389	11.7226	12.1506
	1	47.1581	44.5682	45.1883				26.7161	27.2898	23.0293				1.7651	7.20637	8.13389
	5	31.6385	27.5124	28.6192				14.3974	14.1416	12.251				0.0499555	3.11297	3.51464
	10	13.0717	12.7183	11.1799				12.3552	4.66814	10.0084				0	0	0

## Sheet: Fig. 3f
		Viability of MC38 cells (%)
	DOX concentration（μM）	LD						LD+US 5min						LID+US 5min
	0.01	98.6784	98.3985	99.3807				87.6654	80.4329	79.8996				51.9457	54.0295	53.3222
	0.1	94.42	92.5894	93.5565				70.48	70.0117	71.5983				33.5903	33.4711	32.5356
	0.25	87.4449	86.4921	87.2301				49.5069	58.1295	55.0293				18.4655	19.2023	19.4812
	0.5	78.8546	76.6448	74.8117				43.8809	36.4818	43.7824				9.12261	12.4603	10.1757
	1	61.4537	60.3828	61.3891				36.948	30.6547	30.5941				1.13803	4.60518	8.7364
	5	35.9582	30.3474	31.5314				23.3294	16.3017	22.7615				0	0	0
	10	12.1329	11.4204	8.13389				7.57445	7.31225	8.33473				0	0.0183555	0

## Sheet: Fig. 4c
	MC38-induced STING activation
	Untreated	LD	LI	LI+US 1.0 min	LI+US 2.5 min	LI+US 5.0 min	LID+US 1.0 min	LID+US 2.5 min	LID+US 5.0 min	US
	38324	95212	40772	46037	62057	72045	187388	247492	319048	40492
	41100.5	91117	38740.5	51061	67117	73112.5	178060	253794	329412	59015.5
	39933	98087.5	45297.5	50392	62751	71409.5	188676	272588	283955	48485.5

[truncated: 47 more sheets: Fig. 4d, Fig. 4e, Fig. 4g, Fig. 5d, Fig. 5e, Fig. 5f, Fig. 5g, Fig. 5h, Fig. 5i, Fig. 5k, Fig. 5l, Fig. 5m, Fig. 5n, Fig. 6b, Fig. 6c, Fig. 6d, Fig. 6e, Fig. 6g, Fig. 6i, Fig. 7b …]
